# Supplementary material for: Intestinal parasites may be associated with later behavioral problems in internationally adopted children
Source: PLoS One. 2021 Jan 25;16(1):e0245786. doi: 10.1371/journal.pone.0245786 (PMC7833226; doi:10.1371/journal.pone.0245786)
Supplement: S1 File — (R) [file pone.0245786.s001.R]

#############################################################################################################################
####################################### Adoption parasites infection  analyses  #############################################
#get first the packages needed 
library(psych)
library(ggplot2)
library(foreign)
library(tidyr)
library(readxl)
myd1 <-  read.dta("DATA")

myd1 <- within(myd1, {
  Gender <- factor(gender, labels = c("Girl", "Boy"))
  Pre-adoptive placements  <- factor(pre_adoptive_placements, labels = c("Foster home", "Orphanage", "Many placements"))
  Continent of birth    <- factor(continent_of_birth , labels = c("Asia", "Africa", "South America", "Eastern Europe"))    
  Adoptive parent's marital status <- factor(adoptive_parents_marital_status, labels = c("Not married", "Married"))
  anemia <- factor(anemia, labels = c("No", "Yes"))
  Disability <- factor(disability, labels = c("No", "Yes"))
  Parasite <- factor(parasite, labels = c("No", "Yes"))
})


mod1 <- lm(ext_all ~ parasite, data=myd1)
summary(mod1)
mod2 <- lm(int_all ~ parasite, data=myd1)
summary(mod2)
mod3 <- lm(cbclt_all ~ parasite, data=myd1)
summary(mod3)

# ---------------- Regression table --------------------#
library(sjmisc)
library(strengejacke)
tab_model(mod1, mod2, mod3, collapse.ci = TRUE,show.p=FALSE,
          string.pred = "Predictor",
          string.ci = "Conf. Int (95%)"),
          string.p = "P-Value")


mod4 <- lm(ext_all ~ age+age_on_arrival+ gender+ continent_of_birth+ pre_adoptive_placements+ disability+parasite, data=myd1)
summary(mod4)
mod5 <- lm(int_all ~ age+age_on_arrival+ gender+ continent_of_birth+ pre_adoptive_placements+ disability+parasite, data=myd1)
summary(mod5)
mod6 <- lm(cbclt_all ~ age+age_on_arrival+ gender+ continent_of_birth+ pre_adoptive_placements+ disability+parasite, data=myd1)
summary(mod6)

# ---------------- Regression table --------------------#
tab_model(mod4, mod5, mod5, collapse.ci = TRUE,
          string.pred = "Predictor",
          string.ci = "Conf. Int (95%)",
          string.p = "P-Value")


mod7 <- lm(ext_all ~ age+age_on_arrival+ gender+ continent_of_birth+ pre_adoptive_placements+ disability+ses+adoptive_parents_marital_status+parasite, data=myd1)
summary(mod7)
mod8 <- lm(int_all ~ age+age_on_arrival+ gender+ continent_of_birth+ pre_adoptive_placements+ disability+ses+adoptive_parents_marital_status+parasite, data=myd1)
summary(mod8)
mod9 <- lm(cbclt_all ~ age+age_on_arrival+ gender+ continent+ pre_adoptive_placements+ disability+ses+adoptive_parents_marital_status+parasite, data=myd1)
summary(mod9)

# ---------------- Regression table --------------------#
tab_model(mod7, mod8, mod9, collapse.ci = TRUE,
          string.pred = "Predictor",
          string.ci = "Conf. Int (95%)",
          string.p = "P-Value")


mod10 <- lm(ext_all ~ age+age_on_arrival+ gender+ continent_of_birth+ pre_adoptive_placements+ disability+ses+adoptive_parents_marital_status+anemia+ growthSD+parasite, data=myd1)
summary(mod10)
mod11 <- lm(int_all ~ age+age_on_arrival+ gender+ continent_of_birth+ pre_adoptive_placements+ disability+ses+adoptive_parents_marital_status+anemia+ growthSD+parasite, data=myd1)
summary(mod11)
mod12 <- lm(cbclt_all ~ age+age_on_arrival+ gender+ continent_of_birth+ pre_adoptive_placements+ disability+ses+adoptive_parents_marital_status+anemia+ growthSD+parasite, data=myd1)
summary(mod12)

# ---------------- Regression table --------------------#
tab_model(mod10, mod11, mod12, collapse.ci = TRUE,
          string.pred = "Predictor",
          string.ci = "Conf. Int (95%)",
          string.p = "P-Value")


# all in one with 95% CI
tab_model(mod1, mod2, mod3, mod4, mod5, mod6, mod7, mod8, mod9, mod10, mod11, mod12, collapse.ci = TRUE, show.p=FALSE,
          string.pred = "Predictor",
          string.ci = "Conf. Int (95%)")

# all in one with p-values only 
tab_model(mod1, mod2, mod3, mod4, mod5, mod6, mod7, mod8, mod9, mod10, mod11, mod12, sow.ci=FALSE,show.est=FALSE
          
